# Supplementary material for: Cysteine and Aspartyl Proteases Contribute to Protein Digestion in the Gut of Freshwater Planaria
Source: PLoS Negl Trop Dis. 2016 Aug 8;10(8):e0004893. doi: 10.1371/journal.pntd.0004893 (PMC4976874; doi:10.1371/journal.pntd.0004893)
Supplement: S1 Table — Samples of worm regurgitant were collected, concentrated, and trypsinized for peptide sequencing by mass spectrometry. Thirty proteins were found in all three replicates, thirty-two in at least two replicates, and sixty proteins were found in only one replicate. Proteins are listed by their intensity sums detected via mass spectrometry. (XLS) [file pntd.0004893.s002.xls]

## Sheet: Sheet1
Smed Acc. #	Putative protein function	Replicate 1: Num. Unique	Replicate 1: Peptide Count	Replicate 2: Num. Unique	Replicate 2: Peptide Count	Replicate 3: Num. Unique	Replicate 3: Peptide Count
4969	PKD1L-2 only 14% coverage	21	21	5	5	13	13
7593	slc15a-3-1 32% identity; Sequence ID: gb|AKN21489.1|	13	18	4	4	7	7
11291	c-Jun N-terminal kinases, Sequence ID: gb|AIP89944.1 3% coverage, 38% identity	7	8	6	6	11	11
12146	X1.D.A5.1 [Schmidtea mediterranea], Sequence ID: gb|AHD24756.1|; 80% coverage, 28% identity	4	4	1	2	1	1
8192	PROG-1 Sequence ID: gb|AFP81697.1; 83% coverage, 28% identity	4	4	2	2	3	3
9286	GLI pathogenesis related-1, partial, 58%C 41% I	7	10	5	23	6	10
11557	X1.D.A5.1 [Schmidtea mediterranea] Sequence ID: gb|AHD24756.1|; 97% C 31% I	3	4	4	4	1	1
20173	tolloid like-1 Sequence ID: gb|AFJ24777.1| ( 97% C 81% I) or astacin 2	3	4	4	4	3	3
20174	tolloid like-1 Sequence ID: gb|AFJ24777.1| ( 100% C 100% I)	3	4	5	5	3	3
11574	raptor [Schmidtea mediterranea] Sequence ID: gb|AFH08794.1|, 15% C, 41% I	3	3	8	9	4	4
17678	hypothetical protein, partial [Schmidtea mediterranea] Sequence ID: gb|AFJ24736.1|, 66% C 30% I; close relavtive to pmp-10, PROG-!, and X1.D	2	3	1	1	2	2
1786	GLI pathogenesis related-1, partial [Schmidtea mediterranea] 17% C, 31% I Sequence ID: gb|AFJ24739.1|	3	3	1	1	1	2
3779	X1.D.A5.1 [Schmidtea mediterranea], Sequence ID: gb|AHD24756.1|; 89% coverage, 24% identity	3	3	2	2	1	1
4087	PROG-1 Sequence ID: gb|AFP81697.1; 53% coverage, 28% identity	2	3	2	2	2	2
21017	PROG-1 Sequence ID: gb|AFP81697.1; 58% coverage, 40% identity	2	2	3	3	2	2
12224	peptidoglycan recognition protein-1 Sequence ID: gb|AFJ24867.1| ; 77% C 32% I	2	2	2	2	1	1
17757	X1.D.A5.1 [Schmidtea mediterranea], Sequence ID: gb|AHD24756.1|; 58% coverage, 34% identity	1	1	2	2	1	1
1063	calreticulin-1 [Schmidtea mediterranea] Sequence ID: gb|AFJ24760.1 28% 42%	2	3	2	2	1	1
9757	SMG-1 [Schmidtea mediterranea] Sequence ID: gb|AFH08796.1| 16%C 43% I	1	1	3	3	1	1
22739	X1.D.A5.1 [Schmidtea mediterranea], Sequence ID: gb|AHD24756.1|; 98% coverage, 34% identity	3	17	5	23	3	6
8443	glutathione S transferase-1 [Schmidtea mediterranea] Sequence ID: gb|AFJ24753.1; 99% C 37% I	2	2	6	7	4	4
3272	slc30a-10 [Schmidtea mediterranea] Sequence ID: gb|AKN21630.1|; 32%C 27%I	2	2	2	2	4	4
13968	secreted frizzled-related protein 1 [Schmidtea mediterranea] Sequence ID: gb|ABY85212.1; 2%C and 24%I	2	2	6	6	24	24
16029	Ast5 protein [Schmidtea mediterranea] Sequence ID: emb|CCW36843.1|; 94%C 96%I	1	1	4	4	3	3
13828	forkhead box J1-like protein 1 [Schmidtea mediterranea] Sequence ID: gb|AFX62228.1|;36%C, 23%I	2	2	2	3	1	2
3136	SPT16 [Schmidtea mediterranea] Sequence ID: gb|AFL48193.1|; 18%C, 33%I	1	1	2	2	3	3
6448	peptidoglycan recognition protein-1 Sequence ID: gb|AFJ24867.1| ; 50% C 25% I	1	1	2	2	1	1
19244	hypothetical protein, partial [Schmidtea mediterranea] Sequence ID: gb|AFJ24736.1|, 89% C 39% I; close relavtive to pmp-10, PROG-!, and X1.D	2	2	3	3	2	2
18755	FKBP2, partial [Schmidtea mediterranea] Sequence ID: gb|AHD24726.1| 48%C, 51%I	2	2	1	2	1	2
7808	slc30a-8 [Schmidtea mediterranea] Sequence ID: gb|AKN21628.1| 31%C, 21% I	1	1	9	9	7	7
14054	GLI pathogenesis related-1, partial [Schmidtea mediterranea] 66% C, 51% I Sequence ID: gb|AFJ24739.1|	3	3	5	5	0	0
19877	slc15a-4, partial [Schmidtea mediterranea], 89%C, 25%I Sequence ID: gb|AKN21490.1|	1	1	1	1	0	0
13267	X1.C3.3 [Schmidtea mediterranea] Sequence ID: gb|AHD24729.1|; 100%C 100%I (related to metallo proteinase)	2	13	1	1	0	0
14814	glutathione S transferase-1 [Schmidtea mediterranea] Sequence ID: gb|AFJ24753.1; 42% C 32% I	1	1	1	1	0	0
18801	FKBP2, partial [Schmidtea mediterranea] Sequence ID: gb|AHD24726.1| 48%C, 51%I	1	1	2	2	0	0
6574	notchless-1 [Schmidtea mediterranea] Sequence ID: gb|AFJ24805.1|; 61%C, 33%I	1	1	1	1	0	0
11598	insulin receptor-like 1 protein [Schmidtea mediterranea] Sequence ID: gb|AEM45794.1| 33%C, 32%I	1	1	3	5	0	0
19955	netrin receptor-like protein Sequence ID: gb|AAY79178.1|; 27%	9	9	0	0	2	2
21608	ELAV2 Sequence ID: gb|ADK78238.1| 16% coverage, 24% identity	10	11	0	0	8	8
2289	frizzled receptor-like protein [Schmidtea mediterranea] Sequence ID: gb|ABW97516.1; 4% C, 33% I	4	4	0	0	9	9
18124	slc13a-5 Sequence ID: gb|AKN21484.1, 9% C 29%I	2	2	0	0	5	5
9985	ATFl1, partial [Schmidtea mediterranea], Sequence ID: gb|AFJ24797.1| 5%C, 28%I	1	1	0	0	2	3
15211	tyramine beta-hydroxilase, partial [Schmidtea mediterranea] Sequence ID: gb|AFD34360.1, 30%C, 26%I	1	1	0	0	1	1
21352	blastula protease 10-like	0	0	8	11	4	5
6032	trpm8 channel-associated factor homolog	0	0	3	3	3	3
15731	---NA---	0	0	4	4	4	4
2785	16 kda calcium-binding protein (egg antigen sme16)	0	0	8	8	6	6
14056	peptidase inhibitor partial	0	0	2	2	1	1
1163	X1.D.A5.1	0	0	4	5	2	3
11174	annexin a7	0	0	2	2	2	2
2715	purine nucleoside phosphorylase-like	0	0	2	2	1	1
764	-	0	0	3	3	3	5
21885	peroxiredoxin-6	0	0	4	7	1	1
4838	protein dj-1-like	0	0	2	2	2	2
1162	X1.D.A5.1	0	0	2	2	2	2
7481	malate cytoplasmic	0	0	3	5	2	2
12927	ubiquitin-conjugating enzyme e2 l3-like	0	0	1	1	2	2
4088	---NA---	0	0	2	2	3	3
19598	glipr1-like protein 1	0	0	2	2	2	2
5595	elongation factor 1-alpha 1	0	0	2	2	2	2
9504	---NA---	0	0	1	1	1	1
10179	tnf receptor-associated factor 6	0	0	1	1	1	1
14055	GLI pathogenesis related-1, partial [Schmidtea mediterranea] 87% C, 52% I	3	4	0	0	0	0
21067	sim protein, partial (3%C, 36% I)	2	2	0	0	0	0
14458	secreted peptide prohormone 18 [Schmidtea mediterranea] Sequence ID: gb|ADC84438.1|; 78%C 100% I	2	2	0	0	0	0
5488	apaf1 [Schmidtea mediterranea] Sequence ID: gb|AEX93473.1|; 31%C 27%I	1	1	0	0	0	0
5499	peptidoglycan recognition protein-1 Sequence ID: gb|AFJ24867.1| ; 72% C 29% I	1	1	0	0	0	0
8351	slc16a-2 [Schmidtea mediterranea] Sequence ID: gb|AKN21497.1 12%C, 28%I	2	2	0	0	0	0
17679	pmp-10, partial [Schmidtea mediterranea] Sequence ID: gb|AIX99543.1|, 68%C, 33%I	1	1	0	0	0	0
3057	roboA [Schmidtea mediterranea] Sequence ID: gb|ABC61954.1|18%C, 26%I	1	1	0	0	0	0
13357	SET domain-1 [Schmidtea mediterranea] Sequence ID: gb|AFJ24830.1|; 35%C 30%I	1	1	0	0	0	0
18278	Tor [Schmidtea mediterranea] Sequence ID: gb|AFH08795.1; 44%C, 27%I ; 59% identity to PROG-1	1	1	0	0	0	0
14174	X1.D.A5.1 [Schmidtea mediterranea], Sequence ID: gb|AHD24756.1|; 96% coverage, 28% identity	1	1	0	0	0	0
11974	inhibin-1 [Schmidtea mediterranea] 6%C 35%I	1	1	0	0	0	0
19497	slc20a-2 58%C 29%I	1	1	0	0	0	0
6864	slc16a-26 [Schmidtea mediterranea],Sequence ID: gb|AKN21521.1 17%C, 43%I; peptidoglycan second match, matric metalloproteinase was third	1	1	0	0	0	0
12149	slc25a-24 [Schmidtea mediterranea] Sequence ID: gb|AKN21592.1|;47%C 33%I	1	1	0	0	0	0
1296	beta 1,3 galactosyltransferase-1 [Schmidtea mediterranea] Sequence ID: gb|AFJ24847.1, 54%C, 21%I	1	1	0	0	0	0
17233	X1.C.A4.1, partial [Schmidtea mediterranea] Sequence ID: gb|AHD24753.1, 97%C 100%I	1	1	0	0	0	0
5468	sh3bp2 [Schmidtea mediterranea] Sequence ID: gb|AGS83419.1, 20%C 50%I	1	1	0	0	0	0
16525	Piwi-like protein 2; AltName: Full=SMEDWI-2 [Schmidtea mediterranea] Sequence ID: sp|Q2Q5Y8.1|PIWI2_SCHMD; 46%C, 31%I	1	1	0	0	0	0
12986	cathepsin B-like protease [Schmidtea mediterranea] Sequence ID: gb|AKN21468.1|; 12%C 33%I	1	1	0	0	0	0
4242	glutathione S transferase-1 [Schmidtea mediterranea] Sequence ID: gb|AFJ24753.1; 68% C 98% I	1	1	0	0	0	0
11587	slc35c-2 [Schmidtea mediterranea] Sequence ID: gb|AKN21646.1, 34%C, 21%I	1	1	0	0	0	0
22651	cathepsin L-like protease [Schmidtea mediterranea] Sequence ID: gb|ADC84433.1| 7%C, 33%I	1	1	0	0	0	0
22489	msh6 [Schmidtea mediterranea] Sequence ID: gb|AEB20401.1|; 38% C, 25%I	1	1	0	0	0	0
6987	KIF27-like protein [Schmidtea mediterranea] 7%C, 25%I	1	1	0	0	0	0
13474	lectin-like protein [Schmidtea mediterranea] Sequence ID: gb|ADW66116.1 69%C, 49%I	2	3	0	0	0	0
11294	trpm8 channel-associated factor homolog	0	0	6	6	0	0
2656	aspartate cytoplasmic	0	0	5	5	0	0
360	triosephosphate isomerase	0	0	4	4	0	0
12602	venom allergen protein	0	0	4	5	0	0
971	leucyl aminopeptidase	0	0	4	4	0	0
12145	---NA---	0	0	2	2	0	0
12147	---NA---	0	0	2	2	0	0
2617	---NA---	0	0	1	1	0	0
1600	matrix metalloproteinase-19	0	0	1	1	0	0
5299	macrophage migration inhibitory factor	0	0	2	2	0	0
15805	zinc metalloproteinase nas-4-like	0	0	1	1	0	0
13848	adenylate kinase 1	0	0	2	2	0	0
12597	venom allergen protein	0	0	1	1	0	0
15366	purine nucleoside phosphorylase-like	0	0	1	1	0	0
18959	peptidase inhibitor partial	0	0	1	1	0	0
3624	matrix metalloproteinase 20	0	0	1	1	0	0
1291	PROG-1	0	0	1	1	0	0
16880	actin-depolymerizing factor adf6	0	0	1	1	0	0
5501	glipr1-like protein 1	0	0	1	1	0	0
19249	---NA---	0	0	1	1	0	0
17440	heparin cofactor 2	0	0	1	1	0	0
3461	peptidyl-prolyl cis-trans isomerase	0	0	1	1	0	0
5591	trpm8 channel-associated factor homolog	0	0	0	0	5	5
10715	---NA---	0	0	0	0	7	10
22346	---NA---	0	0	0	0	3	3
7987	thioredoxin	0	0	0	0	2	3
21928	---NA---	0	0	0	0	4	4
1508	PROG-1	0	0	0	0	2	2
1914	lectin 2b	0	0	0	0	1	1
11327	novel protein x-epilectin	0	0	0	0	2	2
13766	peptidylglycine alpha-hydroxylating monooxygenase	0	0	0	0	2	2
4671	---NA---	0	0	0	0	1	1
11221	nucleoside diphosphate kinase	0	0	0	0	1	3
3755	---NA---	0	0	0	0	2	2
