# Supplementary material for: Cysteine and Aspartyl Proteases Contribute to Protein Digestion in the Gut of Freshwater Planaria
Source: PLoS Negl Trop Dis. 2016 Aug 8;10(8):e0004893. doi: 10.1371/journal.pntd.0004893 (PMC4976874; doi:10.1371/journal.pntd.0004893)
Supplement: S2 Table — Whole worm lysate was labeled with the activity-based probe DCG-04 and separated via SDS-PAGE. A 27kDa labeled band was excised, tryspinized, and sequenced via mass spectrometry. Samples of worm regurgitant were collected, concentrated, and trypsinized for mass spectrometry. (XLSX) [file pntd.0004893.s003.xlsx]

## Sheet: Sheet1
Num Unique	% Cov	m/z	z	ppm	Peptide	Fraction	RT	Score	Expect	Protein MW	Species	Protein Name
7	22.4	446.728	2	-5.1	LPASFDSR	T20130326-05_ITMSms2cid	18.595	27.3	4.9e-07	37946	SCHMD	SmedCB -mk4.000308.13.01
7	22.4	1131.45	2	-1.6	DQSNC(Carbamidomethyl)GSC(Carbamidomethyl)WAFGAVEAMTDR	T20130326-05_ITMSms2cid	39.768	43.1	1.8e-09	37946	SCHMD	SmedCB -mk4.000308.13.01
7	22.4	771.353	2	-6.5	ISAEDLLTC(Carbamidomethyl)C(Carbamidomethyl)GFR	T20130326-05_ITMSms2cid	34.567	37.8	1e-08	37946	SCHMD	SmedCB -mk4.000308.13.01
7	22.4	914.457	2	-6	SGVYQHVSGAM(Oxidation)LGGHAIK	T20130326-05_ITMSms2cid	19.871	28.4	3.1e-08	37946	SCHMD	SmedCB -mk4.000308.13.01
7	22.4	604.643	3	-4.9	SGVYQHVSGAMLGGHAIK	T20130326-05_ITMSms2cid	24.043	31.6	2.7e-08	37946	SCHMD	SmedCB -mk4.000308.13.01
7	22.4	639.318	3	-1.8	KGTNEC(Carbamidomethyl)GIEDEVVAGIPK	T20130326-05_ITMSms2cid	29.077	21.4	1.8e-05	37946	SCHMD	SmedCB -mk4.000308.13.01
7	22.4	894.424	2	-3.5	GTNEC(Carbamidomethyl)GIEDEVVAGIPK	T20130326-05_ITMSms2cid	31.603	41.3	2.3e-09	37946	SCHMD	SmedCB -mk4.000308.13.01
7	10.2	642.347	2	-6.3	IDNKPLEIEGR	T20130326-09_ITMSms2cid	18.825	19	0.056	95828	SCHMD	Piwi-like protein 2
7	10.2	826.393	2	-8.6	GTATPTNYNVLEDTR	T20130326-09_ITMSms2cid	25.208	28	0.00016	95828	SCHMD	Piwi-like protein 2
7	10.2	574.825	2	1.1	VLGGFGTTLQR	T20130326-09_ITMSms2cid	26.189	25.7	0.00064	95828	SCHMD	Piwi-like protein 2
7	10.2	570.267	2	-3.6	LPGAFC(Carbamidomethyl)FDGR	T20130326-09_ITMSms2cid	29.653	26.1	0.00085	95828	SCHMD	Piwi-like protein 2
7	10.2	738.341	2	-4.3	NSGPTFFETNSFK	T20130326-09_ITMSms2cid	30.117	25.6	7.6e-05	95828	SCHMD	Piwi-like protein 2
7	10.2	605.808	2	-1.8	NFNLALEDFK	T20130326-09_ITMSms2cid	34.643	21	0.074	95828	SCHMD	Piwi-like protein 2
7	10.2	822.478	2	-1.8	GNGFPVPQIIYVIVK	T20130326-09_ITMSms2cid	43.347	15.2	0.047	95828	SCHMD	Piwi-like protein 2
6	31.2	785.932	2	-7.2	ELPLTESLALTIDR	T20130326-09_ITMSms2cid	39.209	29.3	0.00035	28556.6	ECOLI	2,3-bisphosphoglycerate-dependent phosphoglycerate mutase
6	4	677.343	2	-2.8	VVGAM(Oxidation)QLYSVDR	T20130326-09_ITMSms2cid	23.732	35.7	0.0035	192019	DUGJA	Clathrin heavy chain
6	4	800.427	2	-3.6	RPISADSAIMNPISK	T20130326-09_ITMSms2cid	24.335	32.3	0.018	192019	DUGJA	Clathrin heavy chain
6	4	662.019	3	-4.3	LHIIEVGQTPTGNQTFTK	T20130326-09_ITMSms2cid	26.663	31.3	0.0012	192019	DUGJA	Clathrin heavy chain
6	4	992.528	2	-0.15	LHIIEVGQTPTGNQTFTK	T20130326-09_ITMSms2cid	26.89	44.3	8.2e-06	192019	DUGJA	Clathrin heavy chain
6	4	669.346	2	-2.9	VVGAMQLYSVDR	T20130326-09_ITMSms2cid	27.346	30.9	0.011	192019	DUGJA	Clathrin heavy chain
6	4	738.859	2	-0.44	SHNLTEDVTFWK	T20130326-09_ITMSms2cid	29.631	33.3	0.00015	192019	DUGJA	Clathrin heavy chain
6	4	609.856	2	-3.1	TLQIFNIELK	T20130326-09_ITMSms2cid	38.619	29.6	0.076	192019	DUGJA	Clathrin heavy chain
5	7.2	544.26	2	-4	NEFHENLGK	T20130326-09_ITMSms2cid	13.542	19.7	0.017	92940.2	SCHMD	Piwi-like protein 1
5	7.2	619.303	2	-5.5	DGVGDSQLAFTK	T20130326-09_ITMSms2cid	24.162	29.1	7.8e-05	92940.2	SCHMD	Piwi-like protein 1
5	7.2	703.367	2	-12	VLNENNVVSVYR	T20130326-09_ITMSms2cid	24.919	21.6	0.0049	92940.2	SCHMD	Piwi-like protein 1
5	7.2	730.883	2	-2.9	ELAPVDIFSNEVK	T20130326-09_ITMSms2cid	35.512	19.7	0.015	92940.2	SCHMD	Piwi-like protein 1
5	7.2	699.376	2	2.4	NFLTALTTFQNK	T20130326-09_ITMSms2cid	39.781	35.7	4.7e-05	92940.2	SCHMD	Piwi-like protein 1
3	15.2	1001.52	2	2.2	FADVAC(Carbamidomethyl)AGPLLAAELDALGK	T20130326-09_ITMSms2cid	42.532	47.8	2e-07	41118.6	ECOLI	Phosphoglycerate kinase
3	5.2	757.397	2	0.7	GVVDSEDLPLNISR	T20130326-09_ITMSms2cid	30.617	33	0.00045	83358.1	DANRE	Heat shock protein HSP 90-beta
3	5.2	540.769	2	-4	APFDLFENK	T20130326-09_ITMSms2cid	32.37	16.4	0.049	83358.1	DANRE	Heat shock protein HSP 90-beta
2	58.3	630.319	2	-8.4	QITM(Oxidation)NDLPVGR	T20130326-09_ITMSms2cid	21.476	20	0.047	4140.8	CROAT	Peroxiredoxin-4 (Fragments)
2	58.3	606.813	2	-6.1	LVQAFQYTDK	T20130326-09_ITMSms2cid	23.007	31.1	0.0023	4140.8	CROAT	Peroxiredoxin-4 (Fragments)
2	11.8	701.367	2	-3.9	GASQNIIPSSTGAAK	T20130326-09_ITMSms2cid	18.769	21.2	0.029	35586.8	SALTY	Glyceraldehyde-3-phosphate dehydrogenase
2	11.8	858.785	3	6.9	VINDNFGIIEGLMTTVHATTATQK	T20130326-09_ITMSms2cid	42.526	29.2	0.00022	35586.8	SALTY	Glyceraldehyde-3-phosphate dehydrogenase
2	4	579.319	2	-0.7	FDLTGIAPAPR	T20130326-09_ITMSms2cid	30.987	18.4	0.026	73522.9	TOBAC	Luminal-binding protein 4
2	4	830.449	2	-2.8	IINEPTAAAIAYGLDK	T20130326-09_ITMSms2cid	33.442	40.4	7.4e-06	73522.9	TOBAC	Luminal-binding protein 4
2	3.5	570.292	2	-4.1	LGIHEDSVNR	T20130326-09_ITMSms2cid	14.47	24.2	0.051	82150	DUGJA	90 kDa heat shock protein
2	3.5	687.385	2	-5.3	KVEDIVTPIMTK	T20130326-09_ITMSms2cid	25.373	37.6	0.012	72668.3	DUGJA	Heat shock cognate protein
2	3.5	636.806	2	-5	NDLEGYAYSLK	T20130326-09_ITMSms2cid	27.429	28.6	0.011	72668.3	DUGJA	Heat shock cognate protein
2	3.5	910.384	2	-2.5	NPDDVSQEDYAEFYK	T20130326-09_ITMSms2cid	27.484	42.8	4.7e-06	82150	DUGJA	90 kDa heat shock protein
2	3.2	576.771	2	-6.2	YIDEEELNK	T20130326-09_ITMSms2cid	18.317	20.1	0.031	84059.9	CHICK	Heat shock protein HSP 90-alpha
2	1.7	675.3	2	-7.9	NSLESYAYQM(Oxidation)K	T20130326-09_ITMSms2cid	21.372	38.5	4.5e-05	71392.2	CHIFL	HSP70-1
2	1.7	667.305	2	-4.3	NSLESYAYQMK	T20130326-09_ITMSms2cid	25.854	32.3	0.00048	71392.2	CHIFL	HSP70-1
2	1.7	675.302	2	-6.1	NSLESYAYQM(Oxidation)K	T20130326-09_ITMSms2cid	25.988	28	0.0032	71392.2	CHIFL	HSP70-1
1	32.6	831.69	4	-9.8	DSRNGNFLSVQVLITATSVEQLQAIHVDLR	T20130326-09_ITMSms2cid	40.772	25.4	0.048	10158.7	PSEMY	UPF0250 protein Pmen_3793
1	4.9	632.857	2	-4	NVIIAAHGNSIR	T20130326-09_ITMSms2cid	19.262	40.9	5.6e-06	28127.2	CHLCH	2,3-bisphosphoglycerate-dependent phosphoglycerate mutase
1	4.9	836.471	3	-4.4	LKPGDTLIEPTSGNTGIGLALAAAVK	T20130326-09_ITMSms2cid	38.625	28.5	0.0031	58904.4	NEMVE	Predicted protein
1	4.7	634.355	2	-1.1	YLGYLEQLLR	T20130326-09_ITMSms2cid	40.618	36.2	0.0016	24327	BUBBU	Alpha-S1-casein
1	4.4	631.672	3	-3.9	TVELDTLLDDKPIQHR	T20130326-09_ITMSms2cid	30.34	25.3	0.018	42027.1	SUBFI	Gelsolin
1	4.3	895.945	2	-5	SYELPDGQVITIGNER	T20130326-09_ITMSms2cid	34.155	25.4	0.014	41892.3	SACKO	Actin-1
1	4	820.401	2	-2.7	LVSFSEQQIVDC(Carbamidomethyl)SK	T20130326-09_ITMSms2cid	28.806	25.5	0.0069	39244.8	ICHMG	Putative uncharacterized protein (Fragment)
1	3.9	621.323	3	-2.1	NM(Oxidation)QDRPTVFLEVIQR	T20130326-09_ITMSms2cid	33.537	35.4	0.012	43380.9	IXOSC	4-hydroxyphenylpyruvate dioxygenase
1	3.9	621.325	3	0.67	NM(Oxidation)QDRPTVFLEVIQR	T20130326-09_ITMSms2cid	34.331	28	0.13	43380.9	IXOSC	4-hydroxyphenylpyruvate dioxygenase
1	3.8	794.441	2	9.8	MKIPVEM(Oxidation)NIQQIK	T20130326-09_ITMSms2cid	42.089	32	0.0058	38582.1	BACCR	NADPH dehydrogenase
1	3.7	661.833	2	19	VDSDLEGHPTPR	T20130326-09_ITMSms2cid	15.468	29.4	0.013	35567.9	SCHJA	SJCHGC01057 protein (Fragment)
1	3.7	929.458	3	-1.3	KEQVFSTYSDNQPGVLIQVYEGER	T20130326-09_ITMSms2cid	38.464	33.5	1.9e-05	71148.2	ARATH	Heat shock 70 kDa protein 3
1	3.6	825.423	3	-0.073	EQQIVIQSSGGLSKDEIENMIR	T20130326-09_ITMSms2cid	34.471	29.1	0.025	66341.2	SCHMD	Hsp70 (Fragment)
1	3.5	693.375	2	-8.1	RPEGVPLVYEAR	T20130326-09_ITMSms2cid	23.546	27.2	0.022	37647.7	9HYME	Phosphoenolpyruvate carboxykinase (Fragment)
1	3.1	994.459	2	-7.2	EAM(Oxidation)QKGM(Oxidation)GIYWDLTQGK	T20130326-09_ITMSms2cid	28.632	25.2	0.033	63451	GASAC	Uncharacterized protein
1	3	586.34	2	3.1	EQLSLVLNGAK	T20130326-09_ITMSms2cid	17.986	24.5	0.044	38941.6	CORA7	Holliday junction ATP-dependent DNA helicase RuvB
1	3	770.866	2	-2.5	AQDTAELFFEDVR	T20130326-09_ITMSms2cid	35.92	45.7	4.7e-06	47873.3	RAT	Long-chain specific acyl-CoA dehydrogenase, mitochondrial
1	3	462.27	2	-2.8	FVLEFLR	T20130326-09_ITMSms2cid	38.244	23.2	0.014	25392.5	RALSO	Probable chemoreceptor glutamine deamidase CheD
1	2.6	659.345	2	-7	NVNGVNYVSPVR	T20130326-09_ITMSms2cid	21.681	31.7	0.028	52060.6	CHICK	Uncharacterized protein (Fragment)
1	2.6	659.327	2	-1.3	YVEFNLVYDR	T20130326-09_ITMSms2cid	32.123	26	0.00012	43265.3	SOYBN	Coproporphyrinogen-III oxidase, chloroplastic
1	2.6	658.37	2	-3	AIGVLSSLVWDR	T20130326-09_ITMSms2cid	39.022	25.5	0.00081	51209.2	DICDI	Citrate synthase, mitochondrial
1	2.4	597.366	2	-3	LILVNAIYFK	T20130326-09_ITMSms2cid	38.32	34.6	1.7e-05	47384	CHICK	Heterochromatin-associated protein MENT
1	2.2	480.248	2	-5	LPSSVDWR	T20130326-09_ITMSms2cid	23.576	25	0.066	40371.7	ARATH	KDEL-tailed cysteine endopeptidase CEP2
1	2.2	480.249	2	-3.9	LPSSVDWR	T20130326-09_ITMSms2cid	24.36	27.9	0.013	40371.7	ARATH	KDEL-tailed cysteine endopeptidase CEP2
1	2.2	739.877	2	-6.2	SFAPEEISAMVLGK	T20130326-09_ITMSms2cid	39.787	32.3	0.00028	71486.8	SCHJA	HSP70
1	2.2	737.425	2	0.23	LGANSLLDIVVFGR	T20130326-09_ITMSms2cid	42.83	41.8	8.1e-07	69657	ARATH	Succinate dehydrogenase [ubiquinone] flavoprotein subunit 1, mitochondrial
1	1.9	701.888	2	0.023	LDNLVAIFDINR	T20130326-09_ITMSms2cid	40.974	36.1	6.3e-05	67631.1	MOUSE	Transketolase
